# Supplementary material for: Chimeric Antigen Receptor (CAR) T Cells Releasing Soluble SLAMF6 Isoform 2 Gain Superior Anti-Cancer Cell Functionality in an Auto-Stimulatory Fashion
Source: Cells. 2025 Jun 14;14(12):901. doi: 10.3390/cells14120901 (PMC12191382; doi:10.3390/cells14120901)
Supplement: Supplementary file 1 [file cells-14-00901-s001.zip]

Archive with 1 entries (1 files):
- cells-3654786-supplementary.pdf
